# Supplementary material for: Effects of reciprocal inhibition and whole‐body relaxation on persistent inward currents estimated by two different methods
Source: J Physiol. 2022 May 19;600(11):2765–87. doi: 10.1113/JP282765 (PMC9325475; doi:10.1113/JP282765)
Supplement: Supplementary file 1 — Statistical Summary Document [file TJP-600-2765-s002.xlsx]

## Sheet: Statistical Summary Table
Statistical Summary Document
Manuscript Title:	Effects of reciprocal inhibition and whole-body relaxation on persistent inward currents estimated by two different methods
Authors:	Ricardo N. O. Mesquita, Janet L. Taylor, Gabriel S. Trajano, Jakob Škarabot, Aleš Holobar, Basílio A. M. Gonçalves, Anthony J. Blazevich
Animal model used, if applicable:	NA
Underlying hypothesis:	We hypothesised that both reciprocal inhibition (RI) induced by antagonist nerve stimulation and whole body relaxation (WBR) would reduce ΔF and VibStim variables
Definitions of ‘n’:	21 participants initially recruited. 'n' specified for each experimental question in the table below
Statistical summary table:
Experimental question number	Finding/ conclusion	Condition / Method	(Estimated marginal) Mean + Standard Deviation or 95% CI	n	Exact P value	Figure/table in which data are presented	Units	Data comparisons	Statistical test	Any other experimental factors	Comments
1	No difference in the number of motor units used in statistical analysis between females and males	RI / Ramp contractions	females: 9.6 ± 7.0, males: 14.0 ± 7.3	females: 7; males: 11	0.223	NA	NA	females vs males	Independent t-test	NA
2	No difference in the number of test units used in statistical analysis between females and males	RI / Ramp contractions	females: 6.6 ± 6.1, males: 9.7 ± 5.7	females: 5; males: 10	0.35	NA	NA	females vs males	Independent t-test	NA
3	No difference in the number of motor units used in statistical analysis between females and males	WBR / Ramp contractions	females: 9.0 ± 3.8, males: 12.3 ± 6.0	females: 7; males: 9	0.221	NA	NA	females vs males	Independent t-test	NA
4	No difference in the number of test units used in statistical analysis between females and males	WBR / Ramp contractions	females: 5.0 ± 3.4, males: 8.3 ± 4.7	females: 7; males: 8	0.35	NA	NA	females vs males	Independent t-test	NA
5	Decrease in ΔF	RI / Ramp contractions	Control: 3.37 Hz [3.00, 3.74]; RI: 3.04 Hz [2.67, 3.41]	15	0.003	2A	Hz	control vs RI	Repeated measures nested linear mixed-effects model	Sex	no effect of sex (p = 0.977) or sex × intervention interaction (p = 0.720)
6	Decrease in peak smoothed firing rate	RI / Ramp contractions	Control: 12.8 Hz [11.5, 14.1]; RI: 12.5 Hz [11.3, 13.8]	18	0.002	2B	Hz	control vs RI	Repeated measures nested linear mixed-effects model	Sex	significant sex × intervention (p < 0.001): significant decrease in females (13.4 [11.4, 15.4] to 12.9 Hz [10.9, 14.9], p < 0.001) but no change in males (12.1 [10.5, 13.7] to 12.2 Hz [10.6, 13.8], p = 0.697). No effect of sex (p = 0.405)
7	No difference in recruitment threshold between control and RI	RI / Ramp contractions	Control: 6.7 %MVC [5.2, 8.2]; RI: 6.7 %MVC [5.2, 8.1]	18	0.758	2C	% MVC	control vs RI	Repeated measures nested linear mixed-effects model	Sex	significant sex × intervention (p = 0.016): In females, there was no change (p = 0.205) in from control (5.6% MVC [3.3, 7.9]) to RI (6.0% MVC [3.6, 8.3]), but there was a decrease (p = 0.014) in males from control (7.8% MVC [6.0, 9.6]) to RI (7.4% MVC [5.6, 9.2]). No effect of sex (p = 0.207)
8	No difference in derecruitment threshold between control and RI	RI / Ramp contractions	Control: 11.6 %MVC [10.2, 13.0]; RI: 11.4 %MVC [10.0, 12.8]	18	0.098	2D	% MVC	control vs RI	Repeated measures nested linear mixed-effects model	Sex	significant sex × intervention (p < 0.001), with no chage from control (12.0% MVC [9.9, 14.2]) to RI (12.4% MVC [10.21, 14.6]) in females (p = 0.132) but a decrease from control (11.2% MVC [9.5, 12.9]) to RI (10.4% MVC [8.7, 12.0]) in males (p < 0.001). No effect of sex (p = 0.287)
9	Recruitment threshold of the test units in control was not statistically associated with the change in ΔF	RI / Ramp contractions	NA	15	0.236	NA	% MVC vs Hz	recruitment threshold in control vs change in ΔF in RI	Repeated measures correlation	NA	rrm = -0.11
10	Recruitment threshold in control was not statistically associated with the change in peak smoothed firing rate	RI / Ramp contractions	NA	18	0.975	NA	% MVC vs Hz	recruitment threshold in control vs change in peak smoothed firing rate in RI	Repeated measures correlation	NA	rrm < 0.01
11	Recruitment threshold in control was weakly associated with the change in recruitment threshold	RI / Ramp contractions	NA	18	0.002	NA	% MVC vs % MVC	recruitment threshold in control vs change in recruitment threshold in RI	Repeated measures correlation	NA	rrm = -0.21
12	Recruitment threshold in control was not statistically associated with the change in derecruitment threshold	RI / Ramp contractions	NA	18	0.218	NA	% MVC vs % MVC	recruitment threshold in control vs change in derecruitment threshold in RI	Repeated measures correlation	NA	rrm = -0.09
13	No significant correlation between the change in ΔF and change in peak smoothed firing rate of test units	RI / Ramp contractions	NA	18	0.111	3A	Hz vs Hz	change in ΔF vs change in peak smoothed firing rate in RI	Repeated measures correlation	NA	rrm = 0.15
14	Weak but significant correlation indicating a greater decrease in ΔF of test units associated with a greater decrease in their recruitment threshold	RI / Ramp contractions	NA	15	0.003	3A	Hz vs %MVC	change in ΔF vs change in recruitment threshold in RI	Repeated measures correlation	NA	rrm = 0.27
15	Moderate correlation indicating a greater decrease in ΔF of test units associated with a greater increase in their derecruitment threshold	RI / Ramp contractions	NA	18	< 0.0001	3A	Hz vs %MVC	change in ΔF vs change in derecruitment threshold in RI	Repeated measures correlation	NA	rrm = -0.42
16	ΔF was not associated with the recruitment threshold of test units in control trials	RI / Ramp contractions	NA	15	0.71	NA	% MVC vs Hz	ΔF vs recruitment threshold	Repeated measures correlation	NA	rrm = -0.03
17	ΔF was not associated with the recruitment threshold of test units in RI trials	RI / Ramp contractions	NA	15	0.589	NA	% MVC vs Hz	ΔF vs recruitment threshold	Repeated measures correlation	NA	rrm = -0.05
18	Decrease in ΔF	WBR / Ramp contractions	Control: 3.51 Hz [2.99, 4.03]; WBR: 3.03 Hz [2.51, 3.54]	15	< 0.0001	4A	Hz	Control vs WBR	Repeated measures nested linear mixed-effects model	Sex	no effect of sex (p =0.510) or sex × intervention (p = 0.263)
19	Decrease in peak smoothed firing rate	WBR / Ramp contractions	Control: 12.8 Hz [11.4, 14.1]; WBR: 12.5 Hz [11.2, 13.9]	16	0.002	4B	Hz	Control vs WBR	Repeated measures nested linear mixed-effects model	Sex	no effect of sex (p =0.117) or sex × intervention (p = 0.738)
20	Increase in recruitment threshold	WBR / Ramp contractions	Control: 7.0% MVC [5.9, 8.2]; WBR: 7.6% MVC [6.5, 8.8]	16	0.009	4C	% MVC	Control vs WBR	Repeated measures nested linear mixed-effects model	Sex	no effect of sex (p = 0.482) or sex × intervention (p = 0.104)
21	No difference in derecruitment threshold between control and WBR	WBR / Ramp contractions	Control: 11.6% MVC [10.2, 13.0]; WBR: 11.3% MVC [9.90, 12.7]	16	0.252	4D	% MVC	Control vs WBR	Repeated measures nested linear mixed-effects model	Sex	no effect of sex (p = 0.817) or sex × intervention (p = 0.189)
22	Recruitment threshold of the test units in control was not statistically associated with the change in ΔF	WBR / Ramp contractions	NA	15	0.485	NA	% MVC vs Hz	recruitment threshold in control vs change in ΔF in WBR	Repeated measures correlation	NA	rrm = 0.08
23	Recruitment threshold in control was not statistically associated with the change in peak smoothed firing rate	WBR / Ramp contractions	NA	16	0.346	NA	% MVC vs Hz	recruitment threshold in control vs change in peak smoothed firing rate in WBR	Repeated measures correlation	NA	rrm = -0.08
24	Recruitment threshold in control was weakly associated with the change in recruitment threshold	WBR / Ramp contractions	NA	16	< 0.0001	NA	% MVC vs % MVC	recruitment threshold in control vs change in recruitment threshold in WBR	Repeated measures correlation	NA	rrm = -0.37
25	Recruitment threshold in control was not statistically associated with the change in derecruitment threshold	WBR / Ramp contractions	NA	16	0.054	NA	% MVC vs % MVC	recruitment threshold in control vs change in derecruitment threshold in WBR	Repeated measures correlation	NA	rrm = -0.15
26	No significant correlation between the change in ΔF and the change in peak smoothed firing rate of test units	WBR / Ramp contractions	NA	15	0.9	3B	Hz vs Hz	change in ΔF vs change in peak smoothed firing rate in WBR	Repeated measures correlation	NA	rrm = -0.01
27	No significant correlation between the change in ΔF and the change in recruitment threshold	WBR / Ramp contractions	NA	15	0.336	3B	Hz vs %MVC	change in ΔF vs change in recruitment threshold in WBR	Repeated measures correlation	NA	rrm = 0.10
28	Weak but significant correlation, indicating a greater decrease in ΔF of test units associated with a greater increase in their derecruitment threshold	WBR / Ramp contractions	NA	15	0.011	3B	Hz vs %MVC	change in ΔF vs change in derecruitment threshold in WBR	Repeated measures correlation	NA	rrm = -0.27
29	ΔF was not associated with the recruitment threshold of test units in control trials	WBR / Ramp contractions	NA	15	0.552	3B	% MVC vs Hz	ΔF vs recruitment threshold	Repeated measures correlation	NA	rrm = -0.06
30	ΔF was not associated with the recruitment threshold of test units in WBR trials	WBR / Ramp contractions	NA	15	0.917	3B	% MVC vs Hz	ΔF vs recruitment threshold	Repeated measures correlation	NA	rrm = 0.01
31	No difference in Tvib between control and RI	RI / VibStim	Control: 5.4 [2.5, 8.2]; RI: 5.0% MVC [2.5, 7.6]	20	0.602	5A	% MVC	Control vs RI	2 (sex) × 2 (condition) mixed ANOVA	Sex	no effect of sex (p =0.747) or sex × intervention (p = 0.158)
32	No difference in EMGvib between control and RI	RI / VibStim	Control: 27.15 [16.27, 38.58]; RI: 23.43 µV [17.34, 30.11]	19	0.402	NA	µV	Control vs RI	2 (sex) × 2 (condition) mixed ANOVA	Sex	no effect of sex (p =0.165) or sex × intervention (p = 0.960)
33	No difference in Tsust0.5 between control and RI	RI / VibStim	Control: 2.8 [0.6, 4.9]; RI: 2.5% MVC [1.0, 4.0]	20	0.658	5C	% MVC	Control vs RI	2 (sex) × 2 (condition) mixed ANOVA	Sex	no effect of sex (p =0.988) or sex × intervention (p = 0.207)
34	No difference in EMGsust0.5 between control and RI	RI / VibStim	Control: 19.26 [12.59, 26.24]; RI: 18.90 µV [13.68, 24.39]	19	0.878	NA	µV	Control vs RI	2 (sex) × 2 (condition) mixed ANOVA	Sex	no effect of sex (p =0.311) or sex × intervention (p = 0.827)
35	No difference in Tsust3 between control and RI	RI / VibStim	Control: 2.2 [0.3, 4.1]; RI: 1.6% MVC [0.5, 2.7]	20	0.072	5D	% MVC	Control vs RI	2 (sex) × 2 (condition) mixed ANOVA	Sex	no effect of sex (p =0.975) or sex × intervention (p = 0.316)
36	No difference in EMGsust3 between control and RI	RI / VibStim	Control: 18.61 [12.55, 24.92]; RI: 16.37 µV [12.10, 20.81]	19	0.361	NA	µV	Control vs RI	2 (sex) × 2 (condition) mixed ANOVA	Sex	no effect of sex (p =0.373) or sex × intervention (p = 0.764)
37	No difference in warm-up between control and RI	RI / VibStim	Control: 1.3 [-0.3, 2.8]; RI: 0.9% MVC [-0.1, 2.0]	20	0.482	5B	% MVC	Control vs RI	2 (sex) × 2 (condition) mixed ANOVA	Sex	no effect of sex (p =0.189) or sex × intervention (p = 0.597)
38	Exploratory analysis excluding participants "non-responders" revealed a significant difference in Tsust3 between control and RI	RI / VibStim	Control: 5.5 ± 5.4% MVC; RI: 3.4 ± 3.3% MVC	7	0.043	NA	% MVC	Control vs RI	Wilcoxon Signed Rank Test	NA	Excluding non-responders did not change the outcome in the other variables.
39	Decrease in Tvib	WBR / VibStim	Control: 4.3 [1.5, 7.3]; WBR: 3.5% MVC [1.1, 5.9]	19	0.04	6A	% MVC	Control vs WBR	2 (sex) × 2 (condition) mixed ANOVA	Sex	no effect of sex (p =0.671) or sex × intervention (p = 0.862)
40	Decrease in Tsust0.5	WBR / VibStim	Control: 3.3 [0.8, 5.9]; WBR: 2.1% MVC [0.3, 4.0]	19	0.047	6C	%MVC	Control vs WBR	2 (sex) × 2 (condition) mixed ANOVA	Sex	no effect of sex (p =0.258) or sex × intervention (p = 0.795)
41	No difference in EMGvib between control and WBR	WBR / VibStim	Control: 17.39 [11.05, 24.53]; WBR: 15.32 µV [10.11, 21.10]	19	0.052	NA	µV	Control vs WBR	2 (sex) × 2 (condition) mixed ANOVA	Sex	Significant effect of sex (p =0.038). Females: 10.24 [1.91, 18.57]; Males: 23.15 µV [14.38, 31.94]. No sex × intervention (p = 0.795)
42	No difference in EMGsust0.5 between control and WBR	WBR / VibStim	Control: 15.99 [11.08, 21.58]; WBR: 14.46 µV [10.52, 18.90]	19	0.359	NA	µV	Control vs WBR	2 (sex) × 2 (condition) mixed ANOVA	Sex	Significant effect of sex (p =0.015). Females: 9.89 [3.85, 15.93]; Males: 21.15 µV [14.79, 27.52]. No sex × intervention (p = 0.373)
43	No difference in Tsust3 between control and WBR	WBR / VibStim	Control: 2.3 [0.3, 4.5]; WBR: 1.7% MVC [0.2, 3.4]	19	0.19	6D	%MVC	Control vs WBR	2 (sex) × 2 (condition) mixed ANOVA	Sex	no effect of sex (p =0.241) or sex × intervention (p = 0.856)
44	No difference in EMGsust3 between control and WBR	WBR / VibStim	Control: 14.17 [9.94, 18.89]; WBR: 13.66 µV [10.08, 17.65]	19	0.734	NA	µV	Control vs WBR	2 (sex) × 2 (condition) mixed ANOVA	Sex	Significant effect of sex (p =0.015). Females: 9.86 [4.63, 15.08]; Males: 18.43 µV [12.92, 23.93]. No sex × intervention (p = 0.688)
45	No difference in warm-up between control and WBR	WBR / VibStim	Control: 1.5 [0.3, 2.8]; WBR: 1.0% MVC [ 0.1, 2.2]	19	0.252	6B	% MVC	Control vs WBR	2 (sex) × 2 (condition) mixed ANOVA	Sex	no effect of sex (p =0.497) or sex × intervention (p = 0.158)
46	Exploratory analysis excluding participants "non-responders" revealed a significant difference in EMGsust0.5 between control and WBR	WBR / VibStim	Control: 18.78 ± 15.13 µV; WBR: 15.20 ± 11.26 µV	10	0.043	NA	µV	Control vs WBR	Paired T-Test	NA	Excluding non-responders did not change the outcome in the other variables.
47	No significant Pearson correlations between averaged control ΔF scores from both conditions and averaged control VibStim variables from both conditions	Both / Both	NA	16	all p > 0.413	NA	Hz vs % MVC / µV	ΔF vs VibStim variable	Pearson Correlations	NA	Exploratory analyses. All correlations summarised in this line.
48	No significant Spearman's correlations between averaged control ΔF scores from both conditions and averaged control VibStim variables from both conditions	Both / Both	NA	16	all p > 0.478	NA	Hz vs % MVC / µV	ΔF vs VibStim variable	Spearman's Correlations	NA	Exploratory analyses. All correlations summarised in this line.
49	Negative Pearson correlation between average changes in ΔF and changes in EMGvib	RI / Both	NA	13	0.009	NA	Hz vs µV	change in ΔF vs change in EMGvib	Pearson Correlation	NA
50	No significant correlations between average changes in ΔF and changes in other VibStim variables	RI / Both	NA	torque: 14; EMG: 13	all p > 0.159	NA	Hz vs % MVC / µV	ΔF vs VibStim variable	Pearson Correlations	NA	Exploratory analyses. All correlations summarised in this line.
51	No significant correlations between average changes in ΔF and changes in VibStim variables	WBR / Both	NA	14	all p > 0.431	NA	Hz vs % MVC / µV	ΔF vs VibStim variable	Pearson Correlations	NA	Exploratory analyses. All correlations summarised in this line.
52	Magnitude of soleus EMG depression after CPN stim was not correlated with the change in ΔF or the change in VibStim variables	RI / Both	NA	ΔF: 12; VibStim: 18	all p >0.243	NA	% vs % MVC / µV	EMG depression vs change in ΔF or VibStim variable	Pearson Correlations	NA	Exploratory analyses. All correlations summarised in this line.
53	Significant negative correlation was observed between the pre-stimulus EMG and EMG depression after CPN stim	RI / VibStim	NA	18	0.007	NA	µV vs %	Baseline EMG vs EMG depression	Pearson Correlation	NA
54	Increase in self-rated stress	RI / VibStim	Control: 3.5 [2.9, 4.1]; RI: 4.1 [3.5, 4.8]	19	0.008	7A	NA	Control vs RI	2 (sex) × 2 (condition) mixed ANOVA	Sex	no effect of sex (p =0.608) or sex × intervention (p = 0.522)
55	Increase in self-rated stress	RI / Ramp contractions	Control: 2.9 [2.4, 3.5]; RI: 3.7 [3.0, 4.4]	18	0.03	7A	NA	Control vs RI	2 (sex) × 2 (condition) mixed ANOVA	Sex	no effect of sex (p =0.745) or sex × intervention (p = 0.608)
56	Decrease in self-rated stress	WBR / VibStim	Control: 3.3 [2.9, 3.8]; WBR: 2.4 [1.9, 3.0]	19	0.0002	7B	NA	Control vs WBR	2 (sex) × 2 (condition) mixed ANOVA	Sex	no effect of sex (p =0.291) or sex × intervention (p = 0.262)
57	Decrease in self-rated stress	WBR / Ramp Contractions	Control: 2.5 [2.1, 3.0]; RI: 1.8 [1.4, 2.0]	16	< 0.0001	7B	NA	Control vs WBR	2 (sex) × 2 (condition) mixed ANOVA	Sex	A significant sex × intervention interaction (p < 0.001) revealed that self-rated stress decreased significantly more (p < 0.001) in females (-1.3 [ 1.6, 0.9], p < 0.001) than males (-0.3 [-0.6, 0.0], p = 0.031). No effect of sex (p = 0.745)
58	No difference in heart rate between control and RI	RI / VibStim	Control: 75 bpm [69, 81]; RI: 74 [69, 79]	19	0.374	NA	bpm	Control vs RI	2 (sex) × 2 (condition) mixed ANOVA	Sex	no effect of sex (p =0.187) or sex × intervention (p = 0.955)
59	Decrease in heart rate	WBR / VibStim	Control: 73 bpm [68, 79]; WBR: 72 [66, 77]	18	0.002	NA	bpm	Control vs WBR	2 (sex) × 2 (condition) mixed ANOVA	Sex	A significant interaction (p = 0.030) between sex and intervention: decrease in heart rate in females (80 bpm [72, 88] vs. 77 bpm [69, 85], p < 0.001) but not in males (67 bpm [59, 75] vs. 66 bpm [58, 74], p = 0.339). Heart rate was also higher in females than males in control (p = 0.029) but not WBR (p = 0.70).
60	No significant correlations between changes in absolute or relative heart rate and changes in VibStim variables	RI / VibStim	NA	19	all p > 0.621	NA	bpm vs % MVC / µV	change in heart rate vs change in VibStim variable	Pearson Correlations	NA	Exploratory analyses. All correlations summarised in this line.
61	No significant correlations between changes in absolute or relative heart rate and changes in VibStim variables	WBR / VibStim	NA	18	all p > 0.078	NA	bpm vs % MVC / µV	change in heart rate vs change in VibStim variable	Pearson Correlations	NA	Exploratory analyses. All correlations summarised in this line.
