# Supplementary material for: Effects of reciprocal inhibition and whole‐body relaxation on persistent inward currents estimated by two different methods
Source: J Physiol. 2022 May 19;600(11):2765–87. doi: 10.1113/JP282765 (PMC9325475; doi:10.1113/JP282765)
Supplement: Supplementary file 2 — Supporting Information for online publication (Data set/Video/Audio only) [file TJP-600-2765-s003.xlsx]

## Sheet: 1st sheet
Individual Data
Manuscript Title:	Effects of reciprocal inhibition and whole-body relaxation on persistent inward currents estimated by two different methods
Authors:	Ricardo N. O. Mesquita, Janet L. Taylor, Gabriel S. Trajano, Jakob Škarabot, Aleš Holobar, Basílio A. M. Gonçalves, Anthony J. Blazevich
Correspondence:	Ricardo N. O. Mesquita (r.mesquita@ecu.edu.au)

## Sheet: Number of MUs
Participant	Sex	Reciprocal Inhibition			Whole-body Relaxation
		Total MUs	Total Tracked MUs	Test Units	Total MUs	Total Tracked MUs	Test Units
1	F	3	3		6	6	1
2	M	17	17	10	11	11	5
3	M	24	24	15	12	12	7
4	F	11	10	3	9	9	2
5	F	3	3		2	2
6	M	4	4	2	7	7	4
7	M	6	6	1	6	6	2
8	M	12	12	10	13	13	9
9	F	12	12	7	14	13	7
10	F	6	6	3	6	6	5
11	M	8	8		6	6
12	M	10	10	6
13	F				9	8	6
14	F	8	5		2	2
15	M	23	23	17	19	19	10
16	M	12	10	7	4	4
17	F	3	2		2	2
18	M	25	25	17	21	21	14
19	M	18	18	12	19	19	15
20	F	10	7	3	7	7	3
21	F	24	24	17	18	18	11

## Sheet: MU data RI
Participant	Sex	MU	Control				Reciprocal Inhibition
			ΔF (Hz)	Recruitment threshold (% MVC)	Derecruitment threshold (% MVC)	Peak smoothed firing rate (Hz)	ΔF (Hz)	Recruitment threshold (% MVC)	Derecruitment threshold (% MVC)	Peak smoothed firing rate (Hz)
2	M	1	2.78634	9.13118	15.1125	10.283	2.76475	10.6433	12.6381	9.66449
2	M	2		0.905105	7.76383	10.9637		3.9434	5.68186	10.446
2	M	3		1.84378	9.98759	9.83101		4.41136	7.99893	9.43422
2	M	4		2.35983	8.395	10.5496		4.14939	4.97243	10.0815
2	M	5	3.5574	11.9981	16.6508	10.3896	2.10313	12.894	16.3508	9.68712
2	M	6	2.2124	8.76871	17.4814	10.3762	1.5133	9.38448	15.6011	9.79594
2	M	7		0.717605	7.82152	9.89842		2.13573	4.88343	9.36204
2	M	8	2.14308	8.5726	16.1242	10.0938	2.06833	10.4174	14.5315	9.46247
2	M	9	3.67575	7.57124	11.8201	9.90282	3.86186	9.75879	10.2673	9.3412
2	M	10	1.96779	8.67079	16.9412	10.6131	1.88736	10.7812	15.7363	9.72582
2	M	11		16.5396	19.4096	9.74635		17.6665	9.79446	8.50124
2	M	12	2.50153	8.76929	16.3032	8.13678	2.62196	10.5284	13.095	7.35013
2	M	13	3.71745	5.72313	10.8791	9.57747	3.44787	7.83489	8.17646	8.65632
2	M	14		12.6691	17.417	10.0851		16.2611	17.2977	8.37723
2	M	15		5.44293	7.86477	10.6257		6.83604	4.8475	10.2685
2	M	16	3.6435	10.9553	15.9492	10.1343	1.67724	11.7791	18.0626	9.11313
2	M	17	3.08693	11.2468	16.5615	9.63778	2.21123	12.392	16.0689	9.05
3	M	1		3.99584	4.54272	11.228		4.61195	3.48273	11.5481
3	M	2		2.01706	4.69243	10.4419		3.56068	5.31434	10.9608
3	M	3		2.83676	4.80871	9.64875		11.1431	8.49132	10.1595
3	M	4		10.7285	4.60786	10.7498		10.9184	5.19676	10.9532
3	M	5	3.24052	9.8931	5.83067	10.9147	3.75676	8.19488	7.00672	11.2135
3	M	6	2.83142	7.25947	4.73986	10.3597	4.30682	9.26087	6.13043	10.295
3	M	7		5.4555	4.5453	11.1818		5.45005	5.06699	11.5879
3	M	8		4.82039	4.59729	11.0876		4.80694	4.4423	11.3902
3	M	9	3.66433	11.569	6.38921	10.9922	3.95408	10.1942	7.31663	11.3269
3	M	10	2.99229	9.8777	8.56546	11.3623	3.58154	8.131	7.30343	11.7574
3	M	11		1.70306	4.60786	11.4228		3.12267	5.19344	12.0257
3	M	12		16.4571	10.6743	8.96458		17.3071	8.09573	9.18842
3	M	13	3.71132	15.7661	11.4465	8.5343	4.55453	11.3482	7.33604	8.97447
3	M	14	2.98799	11.7522	8.86717	10.5565	3.48009	10.3352	8.01062	11.261
3	M	15	3.17262	9.09943	5.61754	10.5348	3.86607	7.86756	6.63749	10.4376
3	M	16	2.83917	9.85571	8.0786	9.72016	4.14567	8.92547	7.28169	10.5485
3	M	17	3.08777	13.2699	7.76546	9.72067	4.46307	13.1507	6.70179	10.0228
3	M	18	3.5427	6.27548	4.62901	11.512	4.27665	6.62354	5.16382	11.4545
3	M	19	2.85451	7.79404	4.78472	10.0879	3.89047	7.97094	5.16548	10.4868
3	M	20	2.41617	12.3504	12.1265	10.2433	2.89969	10.9618	8.76964	10.605
3	M	21	3.23349	9.72081	4.78986	9.84512	4.26695	8.21596	5.70289	10.0861
3	M	22	3.48152	10.5168	4.75644	11.3523	4.47503	9.30041	4.29326	11.9339
3	M	23	3.45988	16.1038	12.231	9.64552	2.61576	12.5959	11.5733	8.68996
4	F	1		6.15647	11.6908	18.1373		6.77224	12.6366	17.9329
4	F	2		7.08059	13.5543	18.8846		6.87078	14.7846	17.65
4	F	3		7.57435	12.2337	18.9277		6.80634	14.4466	17.8814
4	F	4		9.83828	16.2917	15.9219		7.501	16.6231	14.9996
4	F	5		8.51756	15.4827	16.4207		6.93702	16.7256	16.2351
4	F	6		5.17961	11.9543	19.0763		6.78361	14.0605	18.8609
4	F	7		6.13412	11.4708	17.0594		7.60429	12.8131	15.6648
4	F	8	0.667575	11.7406	20.0018	15.6817	2.23331	14.543	19.9004	14.3102
4	F	9	2.1118	9.44173	16.6272	18.5315	2.68552	10.3302	16.8934	17.2923
4	F	10	3.45237	11.3391	17.2138	16.2274	2.93463	12.7369	19.1849	15.4845
5	F	1		7.40598	12.5519	11.0194		10.719	13.0026	10.4994
5	F	2		10.2514	18.1195	9.53318		13.1319	17.2961	9.32018
5	F	3		9.50413	12.4298	10.2285		11.8933	14.8267	10.3504
6	M	1	4.1437	7.76609	9.64229	18.0745	2.9815	9.27	12.4023	15.6254
6	M	2		5.62634	6.92614	17.1035		4.68511	8.68321	14.3575
6	M	3		5.56008	8.15108	17.4913		6.84476	9.5333	16.0076
6	M	4	5.1851	8.07066	10.1245	16.005	3.73013	10.8635	12.4569	14.2787
7	M	1		4.5	9.02938	8.36502		0.526626	6.66336	8.6691
7	M	2		11.7908	12.6536	8.18437		1.75134	6.769	10.0241
7	M	3		13.8728	19.9463	8.23363		16.9825	11.0893	9.52158
7	M	4		5.60131	9.94534	9.79244		3.42913	7.10647	10.6126
7	M	5		7.19618	9.11118	10.4379		0.395167	6.9018	10.693
7	M	6	3.27795	3.62189	8.89717	10.5296	2.69297	4.67161	7.90097	10.4998
8	M	1	6.6524	6.57407	1.82965	13.9562	4.22825	5.16868	0.630995	13.9105
8	M	2		5.25544	0.0504732	11.7203		4.18929	0.546231	11.6155
8	M	3	1.74202	10.8687	15.1487	13.9013	1.42952	10.435	15.2734	15.0541
8	M	4	3.22295	12.4313	10.9266	10.2636	3.07549	11.706	11.186	10.2995
8	M	5	5.0024	5.3286	1.64669	14.2659	4.8717	4.20853	0.553839	14.3674
8	M	6	0.915975	8.6554	13.2177	15.4464	0.225712	6.97794	11.7798	15.4138
8	M	7	1.95149	12.7545	16.4631	13.3724	2.47083	11.3738	14.8157	14.0233
8	M	8	4.86665	6.19032	2.95268	16.0119	1.34285	5.09573	6.09492	16.3807
8	M	9	1.30491	9.7647	13.1903	14.1197	1.67076	9.31956	12.3914	14.7967
8	M	10	2.22368	12.1923	14.5613	12.8637	1.45297	9.41551	12.7882	13.7944
8	M	11		2.44135	1.70978	15.4465		1.87431	0.469442	15.2107
8	M	12	4.51633	14.6364	15.851	9.73297	4.12431	14.9173	16.0303	9.60786
9	F	1		0.413761	6.0475	13.3533		1.96877	8.12017	12.905
9	F	2	5.13701	4.4173	8.25309	14.4278	4.0308	4.35551	10.6553	13.6042
9	F	3	3.50966	8.18902	15.2131	14.6188	4.40861	7.60276	12.0829	14.5399
9	F	4	3.65218	10.0301	17.5964	14.6465	3.99695	11.0808	15.6237	14.4829
9	F	5		0.980939	7.43297	17.3209		1.50337	8.27874	16.6753
9	F	6	3.46367	8.25384	15.3898	15.3733	2.7471	6.90465	13.2781	14.4845
9	F	7		0.409112	5.86091	15.7973		0.186357	8.0779	15.169
9	F	8	2.1963	11.1923	18.4095	14.4265	3.27249	12.4892	16.1284	13.3009
9	F	9	5.76887	4.8296	7.48876	15.386	5.04127	4.19404	9.36959	14.4618
9	F	10	0.651325	11.7296	19.5564	13.8843	1.90955	15.1157	18.4979	13.1434
9	F	11		0.413761	6.53548	14.0024		0.27052	7.69593	13.7211
9	F	12		0.413761	6.47816	16.4716		0.186357	8.07766	15.487
10	F	1		0.658554	6.02791	16.0716		0.902856	5.12886	14.6109
10	F	2		4.07334	9.37989	15.8992		2.71984	7.7223	14.5811
10	F	3	2.64362	5.8164	15.4414	15.1609	1.9761	4.29821	16.0752	13.6302
10	F	4	3.08893	7.01658	16.5082	15.116	2.45682	8.06404	17.3315	14.0271
10	F	5		0.136268	4.0566	14.8228		0.744133	4.42298	13.3781
10	F	6	2.6288	8.7354	20.0395	13.6432	2.193	10.8055	19.6071	12.6485
11	M	1		15.4578	12.8112	9.23082		19.8099	10.129	12.3457
11	M	2		17.4034	14.4778	8.50127		7.32881	10.6292	11.4132
11	M	3		18.784	14.2775	7.68197		17.6489	14.1748	10.4366
11	M	4		17.7754	14.4707	8.31666		13.4249	11.8795	11.2072
11	M	5		17.8326	14.4778	6.48071		10.002	10.4863	10.1742
11	M	6		18.5336	15.1502	6.44087		10.2162	10.7061	10.3761
11	M	7		19.4134	14.4778	5.69039		16.8364	10.129	9.64815
12	M	1		2.38945	10.9404	17.0389		1.11285	11.4829	15.6337
12	M	2	3.75708	7.28912	13.4233	15.2749	4.45192	9.20857	14.0223	15.7911
12	M	3		2.24271	11.7319	15.5078		0.288641	13.473	15.7189
12	M	4		0.239958	10.9549	17.0235		0.542766	12.1954	16.1276
12	M	5	5.52025	7.59593	13.2045	14.1641	4.42022	9.35754	14.013	15.1115
12	M	6	2.4905	7.26452	7.77385	11.3285	3.7835	9.59032	17.067	13.5371
12	M	7	0.904	2.94944	12.8094	15.7052	3.9598	4.18063	10.6611	15.2399
12	M	8	3.5464	2.42313	7.24315	16.142	2.3594	3.82682	10.6611	15.1649
12	M	9	5.92532	3.14134	7.69712	15.6	4.98208	9.72998	13.8734	15.163
12	M	10		1.05122	10.7887	15.0263		1.69577	11.2315	14.0953
14	F	1		1.62362	13.0166	10.3275		0.199737	13.0686	8.6548
14	F	2		1.60154	13.2649	9.85075		0.210861	12.5478	8.52286
14	F	3		2.8162	9.45954	11.6798		0.210861	11.9023	10.2501
14	F	4		8.58032	14.392	11.9273		1.02287	16.2975	9.95393
14	F	5		8.55824	14.392	12.285		0.0638298	18.9574	9.63536
15	M	1		0.507584	4.3344	14.5445		0.0107933	2.98837	14.3694
15	M	2		2.08957	5.57438	13.233		2.43295	5.50217	13.5317
15	M	3		1.75249	4.60265	13.9155		2.57326	4.39836	14.1676
15	M	4	3.1213	2.8236	4.54862	13.0332	3.95435	4.20018	4.13666	13.0904
15	M	5	5.1769	12.1903	7.63957	12.0722	4.24645	10.032	7.53194	12.0244
15	M	6	3.51499	8.62735	12.0204	12.7589	3.0402	8.75571	11.295	12.4991
15	M	7	4.82819	6.4059	6.05564	12.7627	4.87127	6.57757	5.59315	12.8576
15	M	8	4.14974	10.9157	10.3936	11.0397	3.74162	10.3087	9.86002	11.1776
15	M	9	5.66845	12.8929	13.0707	12.3352	4.70365	10.7855	11.3859	12.2573
15	M	10	3.17576	8.80675	12.4494	10.7704	3.36945	9.73623	10.4931	11.2755
15	M	11	3.57763	9.38913	11.4128	12.1662	3.80063	10.3137	10.4147	12.0251
15	M	12	4.25739	11.9202	12.4289	12.034	3.61659	12.3036	12.3259	11.9479
15	M	13	3.98685	4.83442	5.82023	12.5657	3.97087	5.38141	6.29231	12.6327
15	M	14	4.14142	13.4865	13.0763	12.0597	3.99953	13.7803	13.78	11.8054
15	M	15	5.28895	5.39243	4.53708	12.4938	5.60275	5.94839	4.23646	12.4825
15	M	16	4.42797	17.046	14.3224	11.3119	3.6412	16.8359	14.4668	10.9914
15	M	17		0.316204	4.56452	11.7884		2.42509	2.98324	11.9962
15	M	18	3.0978	8.97657	13.092	10.7083	1.67736	7.15391	11.749	10.3564
15	M	19	3.8825	4.76314	4.56452	13.6722	3.9736	4.87986	3.97596	13.8082
15	M	20		2.52771	4.56986	14.1069		2.55131	3.38772	14.2226
15	M	21	2.18717	12.6414	16.9543	12.1096	2.76851	13.1327	15.4686	12.3532
15	M	22	3.94445	12.2174	11.2158	12.4258	4.32295	11.823	9.17738	12.4958
15	M	23		16.5744	20.0713	9.76925		16.4889	20.0201	9.76802
16	M	1	3.2285	5.44118	8.31361	11.1131	3.62395	3.96173	6.75702	9.5717
16	M	2		0.54975	8.36062	9.8367		0.3724	6.73672	8.62802
16	M	3	3.49085	5.87257	8.30849	11.535	2.01825	4.94191	6.90101	10.1342
16	M	4		1.54865	8.29794	8.9729		0.342117	6.9914	8.20368
16	M	5	2.98917	4.63977	8.27159	10.956	1.39027	4.04957	8.899	9.83178
16	M	6	2.50963	9.96248	12.5987	11.5427	3.06131	6.94724	9.54448	9.60978
16	M	7	1.72022	4.65544	10.6013	9.87919	0.862117	3.57679	10.1222	8.48908
16	M	8		0.0843437	7.69636	11.3639		0.21967	6.68997	10.2352
16	M	9	1.77943	8.80937	12.5695	11.6404	0.0770667	4.82277	14.3884	10.0379
16	M	10	5.8245	15.8175	12.7627	8.82569	1.2911	15.2109	15.2529	6.74272
18	M	1		0.140263	9.01407	15.482		0.336558	8.24364	15.482
18	M	2		0.0389276	8.16932	16.21		0	6.80556	16.4784
18	M	3	5.2264	5.1197	12.3874	14.5813	5.36671	4.36089	10.8118	14.3538
18	M	4	3.60504	8.80884	16.9751	14.4215	3.26779	5.26615	15.2899	14.9267
18	M	5	4.29246	7.16006	14.4331	14.298	4.00549	5.72209	14.4615	14.2655
18	M	6	2.68044	9.35518	18.6787	14.0982	1.74161	7.52554	17.7267	14.2621
18	M	7	3.82896	9.48041	16.9314	12.7595	4.0462	7.60778	15.6977	12.7923
18	M	8	2.92953	5.15843	16.2891	13.1555	2.39848	3.76698	15.4458	14.0773
18	M	9	2.88351	10.3539	18.7295	11.8415	2.8018	9.14114	17.0281	12.5316
18	M	10		0.144211	8.415	14.513		0.12987	6.97818	14.0512
18	M	11	2.45594	12.2463	20	11.8557	2.0975	10.7098	19.5422	12.4331
18	M	12	2.62883	10.2293	18.6786	11.6715	2.98521	9.21536	16.9424	11.9826
18	M	13	3.5827	14.9862	20.2764	11.948	3.4468	12.4784	19.794	12.9766
18	M	14	3.93387	13.9755	19.921	14.5079	3.07073	11.279	19.8819	7.33177
18	M	15		0.474269	10.2424	16.551		0.125935	9.49011	16.4397
18	M	16	3.03109	10.0122	18.6006	12.676	2.66945	8.27137	16.9189	12.8193
18	M	17	2.01947	10.4331	18.8143	7.93023	0.2167	7.06808	19.6616	8.8802
18	M	18		0.86258	12.0328	11.444		0.480126	10.7611	11.2578
18	M	19	2.91111	3.09303	12.3025	11.3777	4.83512	3.07069	10.765	11.5714
18	M	20		0.0508402	8.21662	14.7064		0.00787092	7.24386	15.0977
18	M	21	3.26501	5.24411	15.2681	13.9017	3.30359	4.35323	14.0133	13.9966
18	M	22	5.00507	14.7073	18.7216	13.0932	4.53151	11.7324	17.3949	14.5022
18	M	23	2.20898	10.2366	19.1402	11.6254	1.25007	7.643	18.6994	11.6329
18	M	24		14.9388	20.2369	10.9842		12.8296	20.1338	11.5093
19	M	1		1.95798	8.79861	14.9832		0.729381	7.90603	15.0065
19	M	2	3.9965	3.41648	9.65012	13.9745	3.6299	1.60253	9.13154	13.8105
19	M	3		2.35939	9.62961	14.911		1.73567	9.03367	14.9567
19	M	4		1.17723	8.84357	14.7215		0.624222	7.96894	14.4081
19	M	5		1.22248	8.9135	13.7023		0.827254	7.9893	13.4047
19	M	6	2.1597	3.95095	14.0736	14.9338	1.28107	2.69863	11.7539	14.8396
19	M	7	0.893	3.28327	13.1388	15.1578	1.4495	2.26942	11.8477	15.4021
19	M	8	3.54125	9.22811	19.8868	12.0222	5.00437	11.7959	16.7261	12.8655
19	M	9	3.84262	4.67685	15.6974	16.2953	1.70026	4.52348	13.6695	16.1584
19	M	10	5.99397	6.8675	14.1649	12.6368	4.38833	7.24605	13.8974	12.7889
19	M	11	2.26228	8.26893	19.8826	13.4276	1.24956	8.89521	17.2778	14.14
19	M	12	3.06337	3.98027	12.5143	14.9123	0.832967	2.5771	12.6151	15.1736
19	M	13		11.5188	19.8451	13.1099		10.399	16.9625	14.7751
19	M	14	2.9667	3.86135	11.3082	15.015	1.8731	2.68695	11.4998	14.9111
19	M	15	2.6301	3.95101	13.6472	14.5848	1.49907	3.27197	11.8232	14.1788
19	M	16	3.77525	3.25019	9.62967	15.3106	3.94205	2.15597	9.09881	14.9617
19	M	17		8.27316	19.9632	11.9187		9.03493	19.3987	13.2809
19	M	18	3.3429	4.00483	12.8752	16.1041	2.9038	4.42855	11.7922	15.9629
20	F	1		2.59683	5.57045	11.6785		1.14321	6.24702	12.7629
20	F	2		2.29067	5.29587	11.5156		1.89859	5.61933	12.8518
20	F	3	4.941	6.03523	6.19607	10.9769	4.05943	3.59307	7.79588	12.3194
20	F	4	4.98268	6.04221	7.25392	10.8349	3.91697	4.22064	9.69238	12.0601
20	F	5	3.54965	9.76212	12.6843	10.5724	3.43985	4.82484	11.5761	12.9281
20	F	6		1.49369	5.84505	10.6126		1.02001	8.43125	11.022
20	F	7		2.35453	5.18735	13.3871		2.15623	5.3583	14.5124
21	F	1		0.781606	7.13716	14.0292		2.22982	5.74541	13.4852
21	F	2		0.777629	7.12123	13.0304		2.08641	5.14796	12.5409
21	F	3		0.610588	7.21215	13.5493		1.23957	5.97597	13.0158
21	F	4	4.83712	5.55795	11.9212	13.6888	3.38552	6.29725	10.7065	13.4329
21	F	5		1.94747	9.38515	13.806		5.20721	9.25439	13.5084
21	F	6	3.24595	7.92706	15.1586	13.9783	3.16335	8.98011	14.4383	13.5246
21	F	7	3.17345	3.51662	10.3359	14.3658	2.90508	5.01644	9.54044	13.998
21	F	8	3.14636	12.2514	17.1599	12.2069	3.61764	16.6875	19.6491	11.1783
21	F	9	2.79002	5.79167	14.8449	13.012	2.33905	7.35152	14.4345	12.6133
21	F	10	2.2241	3.68474	10.3358	15.1705	3.70865	5.11561	9.24841	14.5292
21	F	11	3.97562	5.554	12.7085	11.3476	1.98066	6.53547	13.7512	10.6186
21	F	12	2.90607	7.585	15.894	15.3905	2.71091	9.45698	15.7415	14.839
21	F	13	4.32309	5.40583	12.4463	15.0324	2.80966	7.06608	12.9848	14.9784
21	F	14		0.359991	7.14888	15.1011		1.75921	6.42971	14.2854
21	F	15		2.52063	8.34582	13.2439		3.28288	7.4817	12.7981
21	F	16	3.49874	9.98409	16.6839	13.5038	3.0607	12.3641	17.5092	13.2657
21	F	17	2.68439	6.81564	15.285	11.8766	3.09883	8.79496	14.3936	11.7959
21	F	18		1.88744	7.18845	14.9385		1.25147	5.2217	14.156
21	F	19	5.894	4.02181	9.45571	13.3757	3.92262	5.71182	9.5651	13.1505
21	F	20	1.77067	8.97746	16.8858	12.1062	2.07612	12.2592	17.5294	12.383
21	F	21	3.45689	6.93261	14.7553	12.0819	3.14701	8.51081	14.4304	12.4757
21	F	22	3.41262	9.00547	16.163	12.1664	2.32402	11.8661	17.4853	11.8532
21	F	23	4.86028	11.3293	16.2342	13.2322	3.00974	12.8062	17.5329	11.5292
21	F	24	4.33532	5.56981	12.5548	15.4484	2.14247	6.30939	12.9451	15.0321

## Sheet: MU data WBR
Participant	Sex	MU	Control				Whole-body Relaxation
			ΔF (Hz)	Recruitment threshold (% MVC)	Derecruitment threshold (% MVC)	Peak smoothed firing rate (Hz)	ΔF (Hz)	Recruitment threshold (% MVC)	Derecruitment threshold (% MVC)	Peak smoothed firing rate (Hz)
1	F	1		2.19217	9.64145	11.3155		7.64207	8.96814	10.5357
1	F	2		3.58605	11.0008	10.8453		8.55191	9.73266	10.826
1	F	3		4.64123	9.5794	8.879		8.58345	9.62796	9.28708
1	F	4	5.28239	8.12685	12.2583	9.84389	2.84521	12.3305	12.9027	10.2726
1	F	5		4.88388	9.62114	11.1074		9.34115	9.76803	11.2349
1	F	6		1.09024	9.30169	11.9147		9.7074	9.7074	11.5091
2	M	1		6.95876	8.34906	9.78627		4.95799	8.54811	9.00581
2	M	2		1.70256	10.8936	9.06249		1.62477	9.70646	8.61645
2	M	3		1.6752	8.75259	8.98971		0.615444	8.6763	8.09854
2	M	4	4.9052	4.58588	10.4976	9.48823	3.6742	4.10067	9.99777	8.56804
2	M	5		10.1853	17.2554	9.0726		10.8646	17.8114	8.15278
2	M	6		11.4751	15.1944	9.58805		10.738	14.1299	8.46447
2	M	7	1.1302	10.2675	17.3918	9.17401	1.416	10.5583	17.7494	8.15747
2	M	8		10.3921	17.2825	8.77023		10.6239	16.4212	8.17216
2	M	9	3.55395	7.48169	10.8397	8.08292	2.3127	4.98706	11.786	7.55355
2	M	10	2.03187	15.1787	18.7791	8.69475	2.42373	12.7854	16.895	8.25658
2	M	11	2.19287	10.1047	15.0134	7.05807	2.20103	9.97453	14.6694	6.77226
3	M	1		0.806454	10.2636	10.2332		5.68624	6.6031	9.94992
3	M	2		0.125725	12.2127	11.4899		7.0805	7.33269	10.8504
3	M	3	2.9769	14.8132	15.4963	10.7193	2.6173	15.9584	15.7524	9.08083
3	M	4		1.96149	13.0051	9.51587		10.9461	7.61745	9.10213
3	M	5		13.6721	14.1515	8.19147		13.2521	9.0344	9.31906
3	M	6	4.57865	11.3675	13.3381	9.94219	3.95728	11.3711	8.97535	9.45279
3	M	7	4.1065	11.0688	13.8717	9.03368	4.57925	12.0131	8.95641	8.52919
3	M	8	1.5462	10.1387	15.3895	10.7087	2.3545	12.0131	14.0058	8.98227
3	M	9	4.607	9.66916	13.4899	9.45405	3.6295	13.6131	9.99509	8.13911
3	M	10	2.7794	13.6721	14.1515	8.19264	3.7903	14.7624	11.5422	8.27677
3	M	11	0.4075	19.8082	20.7478	9.05538	1.5507	15.9486	15.7296	8.60554
3	M	12		14.7919	20.4269	9.58701		14.5496	11.4832	8.0938
4	F	1		7.00249	12.5085	16.964		6.18608	10.3519	17.917
4	F	2		6.64098	15.3105	17.0618		5.99566	11.9739	18.3591
4	F	3		5.98406	12.2398	15.5005		6.81403	10.1854	16.6968
4	F	4		7.42513	13.3495	16.8833		6.06982	11.1846	18.549
4	F	5	1.28147	9.61449	16.9393	17.6994	1.00158	9.2875	14.4181	18.2693
4	F	6		5.95786	16.5241	13.8375		8.59099	14.3639	15.4475
4	F	7		6.64629	13.3537	17.9443		5.84358	10.4562	19.822
4	F	8		7.31298	16.4729	15.1206		9.18356	14.4877	16.7366
4	F	9	5.94967	10.4598	15.4312	15.9875	2.50504	9.74432	14.2873	17.9331
6	M	1		3.84538	7.33936	15.4981		2.44653	5.81394	14.9196
6	M	2		5.46805	7.66716	18.5811		0.774393	6.01962	16.0174
6	M	3	2.99178	10.3527	13.1469	16.4567	3.62648	12.8678	13.3458	15.0347
6	M	4	3.52424	11.4988	13.7015	15.9275	2.89224	12.284	14.1953	14.5167
6	M	5	3.4965	7.28916	8.02209	15.3733	3.2798	7.99155	8.47102	14.9595
6	M	6	6.1129	8.29331	8.19736	15.1694	5.548	8.55469	7.97387	14.064
6	M	7		5.1506	7.15863	16.245		4.03156	6.59866	16.3098
7	M	1		0	4.35015	9.61634		1.57219	8.9669	8.97194
7	M	2		1.7386	8.33828	8.73838		8.01931	11.3192	6.92403
7	M	3		0	5.20548	9.22127		3.49211	10.9465	8.38557
7	M	4		0	10.5246	9.16799		11.4454	11.2284	7.62333
7	M	5	1.59087	4.60408	10.8654	9.03545	2.56373	6.76048	10.8193	7.81432
7	M	6	0.8801	6.81359	8.55831	11.1001	3.4009	5.70356	9.6873	8.98407
8	M	1	1.51923	7.47132	7.36887	15.1203	1.15412	8.20281	9.28674	13.6045
8	M	2	1.30352	9.76869	14.0463	12.3722	1.25078	11.1284	16.0761	11.3675
8	M	3	1.53163	12.5375	18.075	13.325	1.12882	14.5585	19.8561	11.4912
8	M	4	3.6307	17.2879	20.3158	9.69493	2.6731	16.1283	19.7268	9.68227
8	M	5		2.84387	1.26905	14.4491		3.9357	4.76552	13.8049
8	M	6		4.633	0	12.0256		5.20171	1.68438	11.486
8	M	7		6.06965	2.13114	14.1659		6.4116	3.55503	13.9231
8	M	8		4.31621	0.531842	14.8539		4.86463	3.43955	14.2386
8	M	9	0.282717	7.12435	9.94255	15.2307	-0.604317	7.35431	11.6727	15.034
8	M	10	0.904188	8.90416	12.9092	14.9572	0.767313	9.88278	12.9665	14.8334
8	M	11	5.4388	13.4345	12.9522	11.2194	3.22541	13.6307	15.8644	10.3557
8	M	12	1.8957	11.8746	13.7172	13.3576	1.35164	11.9716	17.3236	12.4087
8	M	13	0.996575	9.53138	14.1025	14.7577	1.43374	11.9199	16.9403	13.0816
9	F	1		4.4184	6.41436	17.5019		5.74966	7.12237	17.8961
9	F	2		3.02869	6.74835	15.9453		4.74212	7.01493	15.3811
9	F	3	5.5085	5.67673	6.9815	14.26	3.4263	7.03638	7.67746	13.9365
9	F	4	5.991	5.04931	7.94728	13.9241	2.64615	6.70969	8.16192	13.2852
9	F	5	2.66135	11.5093	11.4703	14.9895	3.34841	10.9963	13.9388	14.7794
9	F	6	3.2202	9.51405	12.0989	14.6906	3.96053	10.9115	12.735	13.9721
9	F	7		0.532937	6.29838	15.8827		2.30979	7.02004	15.4603
9	F	8	4.78245	10.1668	10.8446	14.1792	4.21367	11.499	12.248	13.2957
9	F	9	3.06623	12.8724	12.1714	13.9904	3.16911	12.118	15.0544	12.5011
9	F	10		2.76939	7.72407	14.0382		4.91915	7.1512	13.2788
9	F	11	3.8739	16.3681	15.2288	12.7129	3.8426	13.3446	16.6744	11.2714
9	F	12		2.64854	5.8006	15.5193		4.14427	7.0509	14.5442
10	F	1		1.4694	9.70484	15.0462		1.23189	6.27152	14.7715
10	F	2	2.9575	9.11278	19.8841	13.8334	2.62975	9.10226	16.9045	13.6992
10	F	3	3.31485	10.4982	20.1707	11.0354	1.49045	11.4076	20.4748	11.1613
10	F	4	2.4986	5.69789	14.3926	15.1874	3.4493	6.93662	10.0096	14.6426
10	F	5	0.7784	8.16492	19.8304	13.6651	1.15137	8.26098	17.4615	13.3622
10	F	6	0.3742	5.54933	18.8725	14.0845	2.0039	7.36687	13.3125	13.5143
13	F	1		9.35829	8.71658	12.6861		1.83351	2.09694	13.1073
13	F	2	3.9404	11.7714	9.40508	12.3557	3.6418	8.08219	2.9294	13.7575
13	F	3		10.254	9.40508	13.6565		2.06533	2.85564	14.8021
13	F	4	5.11974	13.9037	12.1658	14.4633	4.3551	10.2002	11.7492	16.6278
13	F	5	3.9551	13.0481	12.1591	12.952	4.5229	9.84194	11.5068	12.9485
13	F	6	4.04515	12.4866	10.7553	12.9341	4.6469	9.72603	10.4004	14.4024
13	F	7	3.6258	11.3235	9.41845	11.3919	2.8133	7.01791	8.69336	12.6126
13	F	8	3.4541	11.3168	9.40508	11.247	2.5033	6.55427	3.11907	11.6002
15	M	1		1.99837	3.1311	14.1253		1.05569	4.07704	14.0399
15	M	2		3.29386	2.84657	13.7093		2.72547	3.5243	13.8287
15	M	3		1.91161	4.45989	13.5229		0.410787	4.32941	13.1789
15	M	4		3.27843	3.00239	12.6633		2.00742	4.04485	12.5354
15	M	5	4.54265	3.26306	4.23215	12.8848	3.07165	2.91951	6.1845	12.7414
15	M	6		0.880721	2.63632	14.4977		0.0630915	2.59727	13.8955
15	M	7	5.39479	9.12159	6.87026	13.8467	5.19432	7.57922	8.55079	13.2785
15	M	8	3.98704	9.17864	9.37687	12.7626	4.52585	7.87456	9.73103	12.0003
15	M	9	5.5202	10.5193	6.29107	12.4816	5.0244	7.31262	7.78065	12.0199
15	M	10	4.57191	9.07012	8.57101	11.1797	4.82607	7.70443	9.14169	10.8674
15	M	11	3.97797	10.4884	10.142	12.446	3.28888	8.2904	11.7624	12.0015
15	M	12	7.064	4.04596	2.95966	12.1993	4.325	3.48011	4.37488	11.7289
15	M	13		12.9493	11.3465	12.125		10.7657	11.4062	11.7933
15	M	14	3.85579	8.26948	9.59842	11.252	3.67346	6.15958	10.4617	10.9873
15	M	15	2.464	6.82491	10.7878	11.2442	2.32515	4.29805	11.8867	10.8752
15	M	16		0.953148	4.11381	14.5182		1.15875	4.22361	13.9634
15	M	17	3.65901	12.331	14.2297	12.4022	3.76477	11.9146	15.4043	11.7888
15	M	18		11.6188	8.55851	10.52		14.5691	15.8699	11.4012
15	M	19		0.773514	3.08981	12.3962		0.345909	3.94572	11.9412
16	M	1		4.96735	15.3788	7.46577		1.12583	2.08003	9.20591
16	M	2		4.32446	15.5187	9.06387		3.3622	3.58627	9.88082
16	M	3		5.88147	18.5863	5.85818		0.614648	3.28261	8.49552
16	M	4		9.93471	16.3837	5.53929		0.936373	5.33717	7.74126
18	M	1		0	5.48517	15.1719		0	9.83808	16.0115
18	M	2	5.29867	4.23764	11.646	14.4094	5.92373	5.03027	11.7541	15.8204
18	M	3		0.663346	10.6761	11.0945		1.49875	12.0663	12.1596
18	M	4	4.41063	4.90397	12.8595	15.9412	4.81438	5.93175	13.2294	17.2711
18	M	5	3.43417	4.03251	13.1176	13.7848	4.32879	5.83419	14.1423	15.348
18	M	6		0.667443	9.5959	11.523		0.347338	11.243	12.4487
18	M	7	3.26487	5.83571	15.4311	14.7581	3.27299	8.17564	16.4723	15.5652
18	M	8		0.659916	7.67071	15.1025		1.56512	9.61953	16.2771
18	M	9	5.03455	6.88533	12.7002	14.1391	4.85382	6.08002	13.8223	15.4917
18	M	10	2.56275	4.22956	15.3673	13.1901	2.45617	5.22536	15.559	14.183
18	M	11	4.27641	7.60214	15.4228	12.6879	4.49255	8.38249	15.559	13.8384
18	M	12	2.98097	6.8319	16.0253	12.2821	3.12664	9.17849	16.5309	13.4796
18	M	13		0.038967	7.7099	14.8238		0.105345	10.3689	15.7955
18	M	14	2.64693	6.74034	16.2429	12.033	1.84646	7.80877	17.8458	13.3478
18	M	15	2.03774	6.89255	16.6705	13.4537	2.40131	8.17568	16.6089	15.9041
18	M	16	3.53369	9.24577	16.6271	11.9552	3.82683	11.0322	17.5649	12.9859
18	M	17	1.9027	6.44711	16.4122	14.8909	3.5724	12.6595	19.4693	16.8667
18	M	18	1.53357	4.62899	16.8615	8.51207	1.75149	7.85559	19.8868	8.76569
18	M	19		0.0697404	5.5858	16.065		0	10.1483	16.7767
18	M	20	5.38075	13.7776	16.9547	13.9306	3.90927	13.5845	20.0703	15.2591
19	M	1	2.54652	6.24856	14.464	15.1677	1.77672	5.37086	15.7062	14.4208
19	M	2		1.12762	10.2129	14.0145		0.740353	9.79126	13.0783
19	M	3		1.1997	10.4865	14.8078		1.25143	9.74292	13.8254
19	M	4	5.6561	3.82194	11.5512	14.9417	3.3199	3.55389	11.1464	14.0725
19	M	5	3.984	3.03392	11.6202	15.3878	3.4319	4.06628	12.3153	14.1732
19	M	6		0.185576	11.0333	16.4577		0.0324544	9.02231	15.1633
19	M	7		1.33617	10.3746	15.0204		1.9894	9.83217	14.2805
19	M	8	5.02255	8.88233	14.3315	20.3339	2.83047	6.0886	15.0709	20.0832
19	M	9	3.50819	5.24408	12.7081	14.1193	2.61122	5.88215	15.3007	13.2658
19	M	10	3.81607	7.47832	14.44	13.7021	2.8696	6.36844	15.2784	13.0824
19	M	11	2.85971	6.0366	12.9863	15.2	2.55891	6.44791	15.1988	14.1258
19	M	12	2.86112	6.33532	15.1741	14.4952	1.66436	6.03191	17.1972	13.5812
19	M	13	4.16136	7.72989	14.3959	14.92	3.11101	6.83427	14.9563	13.659
19	M	14	6.0292	10.3526	14.8089	12.5282	3.52067	9.34493	17.1283	11.6741
19	M	15	2.78154	11.8748	18.201	15.0345	2.67718	12.1644	19.5808	14.9953
19	M	16	4.1187	12.6574	17.3652	12.1554	2.9197	13.4381	19.6453	11.2643
19	M	17	1.7149	13.4797	19.5866	12.8153	1.5421	12.3337	19.9274	12.625
19	M	18	5.55654	10.1842	15.6242	12.53	3.97897	9.7326	17.1283	11.5417
19	M	19	4.33535	9.22817	15.0063	13.4869	2.24672	7.05616	16.2458	12.9747
20	F	1		0.250229	6.06367	14.2233		10.8119	11.5936	15.1899
20	F	2	5.1004	3.9191	9.68701	12.7184	2.6909	6.36411	11.1417	12.5318
20	F	3	3.6488	8.32792	14.6894	15.1863	4.1678	12.8797	15.2871	14.9812
20	F	4		15.8054	18.446	14.0123		16.5679	16.3704	13.0388
20	F	5	7.8932	8.09701	11.0448	14.1434	4.6168	13.228	14.7567	12.9208
20	F	6		13.8058	15.9692	12.699		17.3709	15.9798	10.9523
21	F	1		1.22203	7.158	14.4675		2.0233	4.44421	13.6078
21	F	2		0.899863	5.69991	14.4791		1.49879	4.1102	13.5429
21	F	3		0.89945	5.58289	13.8582		2.43922	4.57861	13.1132
21	F	4	4.50622	5.15881	9.72394	13.9321	4.20536	7.18199	7.16427	12.5414
21	F	5	2.1571	3.74832	8.52187	14.1668	4.0556	5.29158	6.22412	13.0562
21	F	6	3.91582	4.31994	9.73572	13.584	4.55011	7.05331	6.60469	12.6498
21	F	7	3.50245	4.97822	11.0529	15.7659	3.14014	7.00067	11.6461	14.6274
21	F	8	2.02805	6.35602	13.1653	13.3661	1.77346	7.16598	15.9375	11.8149
21	F	9	3.99108	8.41718	13.5711	14.2903	2.39512	9.58772	16.303	12.4638
21	F	10		2.14119	10.4725	14.4771		7.70362	11.4459	12.8894
21	F	11	2.44338	6.17119	12.1745	15.7288	2.33881	7.6199	14.787	13.9214
21	F	12	3.63667	8.80291	13.5132	13.3097	2.67279	9.28707	16.104	11.5512
21	F	13		0.72	7.4399	14.0168		1.12637	4.55809	12.7944
21	F	14	2.44851	9.6863	15.9654	14.0492	1.91347	10.6045	19.4096	12.5716
21	F	15	3.99711	8.86556	14.1705	13.0771	1.74299	10.7467	18.9476	11.22
21	F	16	3.83771	9.13631	13.5748	12.8288	2.66751	9.70086	16.3655	11.1508

## Sheet: VibStim RI
Participant	Sex	Control							Reciprocal Inhibition
		Tvib (% MVC)	EMGvib (µV)	Tsust0.5 (% MVC)	EMGsust0.5 (µV)	Tsust3 (% MVC)	EMGsust3 (µV)	Warm-up (% MVC)	Tvib (% MVC)	EMGvib (µV)	Tsust0.5 (% MVC)	EMGsust0.5 (µV)	Tsust3 (% MVC)	EMGsust3 (µV)	Warm-up (% MVC)
1	F	10.5542	30.6994	11.1804	28.8932	9.73111	25.2914	3.16226	10.0836	28.798	11.6741	34.8732	9.6494	28.796	5.10491
2	M	6.244	23.8929	1.22585	12.4859	0.434785	16.8357	1.70308	5.59935	18.1826	3.42531	16.1106	1.2398	11.4426	-0.738143
3	M	0.82642		0.856264		0.548897		0.775172	0.927288		0.772459		0.528096		0.694803
4	F	3.73964	73.1264	0.170642	45.9169	0.238532	47.6516	1.05187	6.81797	13.5126	2.2581	16.0396	0.450459	13.3233	0.507034
5	F	3.01683	7.12463	2.91579	8.09366	3.99128	7.90273	1.71482	2.35621	7.40493	2.36655	7.73229	2.61795	7.66985	1.02157
6	M	1.61292	22.6952	1.87263	23.8002	1.73459	22.7969	1.42609	1.28785	17.3257	1.26023	18.3739	0.898424	14.127	0.77329
7	M
8	M	2.21894	17.0937	1.51961	14.6388	0.951734	14.063	-4.80926	4.53771	30.7696	2.58843	26.2872	0.955748	26.1469	-2.25016
9	F	0.0952753	9.47892	0.0964813	8.94692	0.11398	9.42858	-0.0854852	0.466941	9.0072	0.396803	9.19888	0.420805	9.17872	-0.241936
10	F	4.83745	22.0894	2.14676	20.0568	2.13926	20.1637	1.03472	6.34791	30.6963	2.32919	34.8171	2.34526	32.1204	0.995568
11	M	2.17764	12.0171	0.404092	7.93714	0.379717	7.89516	1.03965	1.68537	8.96656	0.287741	8.53478	0.384712	7.81752	0.759291
12	M	5.36103	68.4261	1.99857	38.0868	0.0623099	32.7124	-4.8701	4.92136	50.0926	1.33415	45.2406	0.197784	32.9128	-2.81923
13	F	5.92675	27.6365	0.119568	8.04281	0	8.3806	4.9427	4.44662	26.6648	0.234655	12.9568	0.215275	10.0389	2.78505
14	F	17.7097	13.8835	3.15037	9.51049	0.921873	8.8558	7.59171	22.6101	19.6952	7.21224	11.4747	0.765972	9.32642	6.12466
15	M	0.635759	8.77164	0.350353	8.3745	0.36412	8.76175	-0.41226	0.65448	9.5603	0.32218	9.45655	0.420192	9.12557	-0.340415
16	M	0.175179	9.35693	0.123556	8.80617	0.216818	9.17114	-1.12512	0.218567	39.6518	0.192786	12.6563	0.180018	11.0681	-0.432071
17	F	1.00981	9.76252	0.640282	9.62952	0.0696945	9.57574	0.373927	1.04773	12.5222	0.250185	11.1833	0.214684	10.5864	0.611101
18	M	21.0847	64.912	18.5617	48.7632	15.8972	42.7055	0.616297	10.8543	37.2426	8.02946	28.8829	5.81772	25.0487	4.11287
19	M	13.7138	67.4297	4.5995	39.0782	3.65446	35.3286	9.33504	10.8415	51.462	2.61065	28.0825	2.18117	25.4328	3.06068
20	F	3.57836	19.6629	0.947056	16.8735	0.642782	17.7181	0.956519	3.61121	26.3224	1.66069	19.8156	1.5574	17.6335	-0.916378
21	F	2.6036	7.76102	2.45162	7.92532	1.50028	8.30105	1.3122	1.17171	7.36293	0.648765	7.42206	0.33836	9.23906	0.0619464

## Sheet: VibStim WBR
Participant	Sex	Control							Whole-body Relaxation
		Tvib (% MVC)	EMGvib (µV)	Tsust0.5 (% MVC)	EMGsust0.5 (µV)	Tsust3 (% MVC)	EMGsust3 (µV)	Warm-up (% MVC)	Tvib (% MVC)	EMGvib (µV)	Tsust0.5 (% MVC)	EMGsust0.5 (µV)	Tsust3 (% MVC)	EMGsust3 (µV)	Warm-up (% MVC)
1	F	6.6362	16.8486	7.23154	17.5806	6.68603	17.5376	1.80449	3.96706	12.0871	2.68769	13.5348	2.71211	13.0986	1.45829
2	M	9.15457	35.6655	8.38235	33.8993	5.84942	30.1284	4.7534	6.07511	34.0323	3.38577	23.5432	2.38549	21.3531	2.81083
3	M	0.426323	28.2374	0.329374	34.5301	0.319667	24.6256	0.426323	0	16.4828	0.305257	18.3961	0.466478	16.5177	0
4	F	0.450956	9.67774	0.364946	8.66845	0.504128	8.8896	-2.10214	0.91789	9.38211	0.344725	8.82853	0.545719	9.00927	0.318272
5	F	4.21411	7.93238	3.89282	7.58244	0.902979	7.23868	2.53399	1.79017	7.29429	0.677207	7.06442	0.724192	7.29428	-1.14763
6	M	0.680533	23.2858	0.336504	13.953	0.347423	10.7765	-0.964742	0.138911	20.6873	0.0901661	34.373	0.083311	32.5787	-0.102604
7	M
8	M	0.465442	13.7269	0.38032	11.2312	0.0666683	10.3856	-1.77715	0	10.7098	0.110744	10.0048	0.234538	8.95755	-1.21061
9	F	1.55586	11.8749	0.360977	11.2998	0.30174	10.9507	1.02424	0.888006	9.42129	0.385381	8.5033	0.379753	8.76387	-0.0856744
10	F	1.0113	9.78642	0.0909901	8.74062	0.0524701	8.8416	0.579898	0.820275	10.4846	0	13.0894	0	12.8528	-1.10523
11	M	2.2781	11.1788	1.81516	14.4352	0.128592	9.92428	1.65469	1.77651	10.1326	0.429796	9.80823	0.349371	8.64945	1.01359
12	M
13	F	2.80047	10.6051	0.119005	9.52154	0.069099	9.11196	1.86584	2.52175	12.101	0.0736274	9.59355	0.0996246	9.31982	1.66586
14	F	12.3112	10.4139	4.0171	9.6495	1.52712	9.25126	6.43209	11.23	12.8444	4.01293	10.7858	2.16953	10.0066	1.93837
15	M	3.79705	11.9604	2.5282	10.6401	2.27708	9.52746	1.40454	6.75432	18.7468	6.7386	14.2406	5.90029	14.6202	4.30434
16	M	1.47292	13.9918	2.69933	13.9867	1.69771	12.3749	-0.839928	0.669994	9.25663	0.407043	10.0033	0.0617884	9.17914	-1.28544
17	F	0.807022	9.17282	0.384126	9.06963	0.115722	8.99298	0.315194	0.535348	10.0444	0.37312	10.2944	0.321928	9.70978	0.152552
18	M	24.862	74.0165	22.5475	56.0216	18.4485	48.1459	7.87442	19.8452	59.3656	16.4199	44.359	14.2945	39.205	8.90599
19	M	4.23798	15.4732	2.39672	16.0365	1.91222	15.2916	1.91618	3.46734	9.86268	1.43159	11.2782	1.33082	9.40212	1.07303
20	F	4.31547	7.76102	4.06395	7.92532	2.48955	8.30105	2.1716	2.10567	7.36293	1.24023	7.42206	0.726528	9.23906	0.102517
21	F	1.20851	8.87012	0.214617	9.07996	0.24061	8.96071	-0.083922	2.34483	10.8128	0.452704	9.5275	0.175375	9.76852	0.488732

## Sheet: Supplementary Experiment RI
Participant	Sex	EMG change (%)
1	F	-17.3299
2	M	3.71304
3	M
4	F	-16.4382
5	F	-2.13982
6	M	-18.8784
7	M
8	M
9	F	-25.0128
10	F	-14.8277
11	M	-33.7191
12	M	-21.9786
13	F	-18.3907
14	F	-29.6997
15	M	3.87724
16	M	-54.7785
17	F	-14.4384
18	M	-14.0973
19	M	-27.0098
20	F	-13.9501
21	F	-30.095

## Sheet: Self-rated stress RI
Participant	Sex	Paired MU technique		VibStim
		Control	Reciprocal Inhibition	Control	Reciprocal Inhibition
1	F			5	5
2	M	3	4	4	4
3	M	4	5	4	5
4	F	2	3.5	2	3
5	F	3	4	3	3
6	M	4	4	4	4
7	M	2	2	3.5	4
8	M	4	3	4	4
9	F	5	5	4	5
10	F	2.5	3	2	3
11	M
12	M	3.5	2.5	5.5	6.5
13	F			4	3.5
14	F	2	6.5	4.5	7
15	M	1	2.5	4	5.5
16	M	3	5.5	1.5	4
17	F	2	2	4.5	4
18	M	2	2	2	2
19	M	3	5	3	4
20	F	3	3	4	3.5
21	F	4	4	1	2

## Sheet: Self-rated stress WBR
Participant	Sex	Paired MU technique		VibStim
		Control	Whole-body Relaxation	Control	Whole-body Relaxation
1	F	3	1.5	3.5	1.5
2	M	2	2	3	2
3	M	2	2	2	2
4	F	3	2	3	2.5
5	F			4	1
6	M	4	3	4	3
7	M	2	2	3	2
8	M	3.5	3	4	3.5
9	F	4	2	4	2.5
10	F	3	1.5	2	1
11	M			3.5	2.5
12	M
13	F	2	1	4	4
14	F			5.5	5
15	M	1	1	2.5	2
16	M	2.5	2	3	1.5
17	F			4	4
18	M	2	1	2	1
19	M	2	2	3	3
20	F	2	1	3	2.5
21	F	2	1	4	1

## Sheet: Heart Rate RI
Participant	Sex	VibStim
		Control	Reciprocal Inhibition
1	F	82.7273	82.7273
2	M	87.2727	82.7273
3	M
4	F	85.4545	87.2727
5	F	82.7273	80.9091
6	M	81.8182	78.1818
7	M
8	M	79.0909	76.3636
9	F	64.5455	65.4545
10	F	86.3636	85.4545
11	M	70.9091	70
12	M	84.5455	84.5455
13	F	81.8182	85.4545
14	F	63.6364	66.3636
15	M	63.6364	61.8182
16	M	56.3636	62.7273
17	F	98.1818	86.3636
18	M	64.5455	64.5455
19	M	54.5455	54.5455
20	F	68.1818	68.1818
21	F	69.0909	65.4545

[truncated: 1 more sheets: Heart Rate WBR]
